# Supplementary material for: Mast cells help organize the Peyer’s patch niche for induction of IgA resonses
Source: Sci Immunol. Author manuscript; Available in PMC 2024 Apr 11. (PMC11008922; doi:10.1126/sciimmunol.adj7363)
Supplement: Supplementary Data file S1 [file NIHMS1973676-supplement-Supplementary_Data_file_S1.xlsx]

## Sheet: Fig. 1
	FIGURE 1
	Figure 1B			Figure 1C			Figure 1D				Figure 1E					Figure 1F			Figure 1G			Figure 1I					Figure 1J
											Lyz DC		Lyz Mac.									5-HIAA					CXCL12
	GPR35+/-	GPR35-/-		GPR35+/-	GPR35-/-		GPR35+/-	GPR35-/-			GPR35+/-	GPR35-/-	GPR35+/-	GPR35-/-		CD45.1 (WT)	CD45.2 (GPR35+/-)		CD45.1 (WT)	CD45.2 (GPR35-/-)		GPR35+/+		GPR35-/-			GPR35+/+	GPR35-/-
																						100nM	10nM	100nM	10nM		6.25	6.22
	235.03	52.5502		85.1856	73.1133		471.086	109.67			1483.1	4352.18	285.211	948.297		0.088	0.24		0.13	0.12		1.6	1.34	1.21	1.07		1.66	1.28
	307.363	198.946		112.146	62.3724		461.045	319.39			2158.65	2129.82	372.18	631.602		0.13	0.11		0.13	0.088		1.53	1.33	1.13	1.18		6.55	3
	333.5	221.034		80.287	81.4336		555.833	575.852			5141.93	1611.93	1044.45	245.294		0.14	0.15		0.17	0.12		2.24	0.99	0.55	1
	170.298	303.947		114.564	164.701		80.5046	244.056			4915.07	1048.59	1371.65	1216.19		0.095	0.15		0.15	0.052
	164.379	132.065		35.5871	122.283		69.4796	78.2609			2754.55	146.777	1279.67	319.08		0.2	0.14		0.14	0.06
	228.664	161.624		123.127	145.461		87.9479	71.1145			560.78	865.491	568.792	240.776		0.067	0.088
	536.24	148.455		215.548	71.9782		184.004	85.4741			592.481		350.931
	634.776	217.955		252.835	67.8082		642.845	92.0254			539.735		466.798
	192.989	206.714		73.1327	169.13		48.7551	87.6969
	247.841	306.117		122.784	29.9462		159.164	168.586
	386.62	251.335		12.6761	16.3205		240.845	158.309
	330.827	68.7861		12.406	6.48925		190.226	37.6377
	364.518	400.049		41.6592	36.149		218.711	214.484
	320.686			47.6267			155.581

## Sheet: Fig. 2
	FIGURE 2
	Figure 2C			Figure 2D			Figure 2E			Figure 2F			Figure 2H			Figure 2I
	cDC (SED)			Lyz DC/Mac. (SED)			cDC (SED)			Lyz DC/Mac. (SED)			EV-GFP			GPR35-GFP
	GPR35+/-	CD45.1 (GPR35+/+)		GPR35+/-	CD45.1 (GPR35+/+)		GPR35-/-	CD45.1 (GPR35+/+)		GPR35+/-	CD45.1 (GPR35+/+)		GFP-high	GFP-low		GFP-high	GFP-low
	151	106		93	96		34	55		54	43
	96	94		109	109		31	39		32	48		18	22		33	10
	71	108		83	67		37	54		39	46		20	17		33	15
	35	57		33	49		55	70		69	67		25	22		45	20
	24	29		25	18		47	58		59	64		37	20		44	29
													18	14		51	14
													13	10		38	19
																21	5

## Sheet: Fig. 3
	FIGURE 3
	Figure 3A			Figure 3C			Figure 3D			Figure 3E			Figure 3G			Figure 3H			Figure 3I			Figure 3K			Figure 4M			Figure 4N			Figure 4O
	GPR35+/-	GPR35-/-		GPR35+/-	GPR35-/-		GPR35+/-	GPR35-/-		GPR35+/-	GPR35-/-		GPR35+/-	GPR35-/-		GPR35+/-	GPR35-/-		GPR35+/-	GPR35-/-		GPR35+/-	GPR35-/-		GPR35+/-	GPR35-/-		GPR35+/-	GPR35-/-		GPR35+/-	GPR35-/-	no CT
	19	14.7		55.3	51.8		2.05	1.19		21.7	14.9		20.5	7.28		474.168	621.244		20.4	11.4		14.0128	22.9154		6.99	4.32		68.4	60.9		1.131	0.732	0.165
	15.7	13.7		60.7	57.2		3.61	0.99		19.1	16.8		19.1	8.7		522.961	393.267		19.3	10.8		33.846	15.8067		10.9	1.92		49.5	31.6		2.304	0.439	0.168
	15	12.2		62	53.4		3.85	0.77		19.7	16.9		17.1	10.2		766.444	491.129		16.1	16.7		33.5077	6.02667		11.2	6.26		70.2	36		2.346	1.129	0.059
	12.6	13.4		53.2	58.9		1.82	1.34		17.2	14.7		10.7	17.7		1441.63	343.99		9.8	11.8		13.5833	6.79815		0.41	0.12		61.7	49.4		2.288	1.785
	10.3	8.14		65.6	50.3		1.93	3.54		10.9			25	9.64		859.911	483.488		28.6	13.7		21.3327	10.9409		2.19	3.7		54.7	44.9		2.382	1.51
	17.7	6.72		55.7	45.2		2.6	4.83		18.4			27.4	13.3		126.964	9.01639		21.1	10		20.549	8.31154		6.03	1.44		40	23.8		1.591	1.893
	7.36	6.35		70.3	47.1		0.62	5.24					14.2	13.6		80.7569	64.8264		10.1	14.8		18.0198	6.7375		7.42	0.23					1.444	0.967
	8.29	11		55.3	53.1		2.82	6.06					10.4	11.1		194.288	73.9247		37.8	9.25		16.2	7.33167		10	0.19					1.714	1.432
	6.92	4.3		65.2	54.2		0.98	1.19					12.2	10.9		166.758	65.1965		16.5	9.91		22.1944	9.41389		12.9	6.44					1.413	1.659
	5.13	2.76		61.5	54.6		1.73	6.53					11.8	8.3		561.966	57.3657		15.7	8.43		16.787	11.6617		4.13	11.7					1.758	1.699
	5.14	4.16		71.5	53		2.86	7.84					12.8	11		450.268	47.5962		14.8	18.5			14.04		13.3	1.99						1.133
	5.6	2.92		47.1	37.6		3.49	10.2					17.6	10.7		201.811	76.5306			11.1			8.28839		21.7	1.4						1.345
	4.98	5.06		54.8	38		2.73	5.19					22.6	14.7		270.081	126.387								15.4							1.201
	8.7	2.85		47.6	35.9		2.08	12					29.5	15.9		205.163	249.37															1.087
	4.51	1.14		40.6	43		5.37	2.02					7.99	8.44		312.292	283.28															0.872
	1.09	0.93		63.7	57.3		1.75	2.27					7.11	7.45		192.068	152.523															1.058
	0.65	0.93		43.5	49.2		1.19	1.28						8.06			244.827
	0.56	2.2		47.4	55.5		2.77	1.74
	1.24			62.7			2.51

## Sheet: Fig. 4
	FIGURE 4
	Figure 4B			Figure 4C			Figure 4D			Figure 4E			Figure 4F			Figure 4G			Figure 4H			Figure 4I			Figure 4J			Figure 4K
	Control	Cpa3-Cre x Tph1 fl/fl		Control	Cpa3-Cre x Tph1 fl/fl		Control	Cpa3-Cre x Tph1 fl/fl		Control	Cpa3-Cre x Tph1 fl/fl		Control	Cpa3-Cre x Tph1 fl/fl		Control	Cpa3-Cre x Tph1 fl/fl		Control	Cpa3-Cre x Tph1 fl/fl		Control	Cpa3-Cre x Tph1 fl/fl		Control	Cpa3-Cre x Tph1 fl/fl		Control	Cpa3-Cre+ Tph1 fl/fl
																												24.31	15.5
	530.28	345.495		486.992	584.201		443.704	574.778		2.13	2.79		45.6	42.9		4.31	14.2		39	22		7690	3000		5.99	3.76		15	10.53
	342.648	205.641		190.36	337.117		161.806	438.252		2.99	1.32		45	48.1		8.7	8.25		32.6	28.2		3990	2470		7.81	2.85		17.41	10.96
	444.611	172.424		611.34	107.765		420.792	43.106		1.78	2.09		47.5	20.8		4.16	31		36.3	12.8		5950	3340		8.24	5.88		24.85	9.18
	232.55	163.336		81.7759	136.114		7.4858	272.227		1.36	1.23		54.4	47.1		2.51	11.3		30.8	22.6		446.765	2640		7	3.67
	282.188	299.004		72.8228	193.86		4.20334	17.9223		11	10.5		61.3	49.3		1.93	2.41		28.9	26.8		948.875	395.929
	235.646	294.151		154.71	128.201		6.36666	14.3885		8.67	32.8		44.5	44.8		2.27	9.98		30.4	26.2		517.795	441.064
	439.143	230.488		114.888	126.829		7.63475	13.3038		9.37	23.3		41.2	46.5		4.08	10.4		41.4	34		1693.84	473.353
										2.74	24.2		57.3	44.4		6	2.18		47.8	39.8		2010	474.146
										6.96	3.82		69.1	44.3		1.51	1.13		52.1	33.3		3930	550
										1.88	3.1		63.2	41.7		5.24	10.1		55	28.6		1750	799
										4.43	2.85		71.9	55.9		1.78	3.72		59.1	44.5		2850	731
											3.81			58.5			5.07			48.3			874

## Sheet: Suppl. Fig. 1
	SUPPL. FIGURE 1
	Supplementary Fig. 1C			Supplementary Fig. 1D			Supplementary Fig. 1E			Supplementary Fig. 1F			Supplementary Fig. 1G			Supplementary Fig. 1H			Supplementary Fig. 1I			Supplementary Fig.1J				Supplementary Fig.1K				Supplementary Fig. 1M			Supplementary Fig. 1O
	GPR35+/-	GPR35-/-		GPR35+/-	GPR35-/-		GPR35+/-	GPR35-/-		GPR35+/-	GPR35-/-		GPR35+/-	GPR35-/-		GPR35+/-	GPR35-/-		GPR35+/-	GPR35-/-		GPR35+/+				GPR35-/-							SED		IFA
																						100nM	10nM	Nil		100nM	10nM	Nil		GPR35+/+	GPR35-/-		WT (GFP)	GPR35-/-	WT (GFP)	GPR35-/-
	42.3	35.8		24.6	17.7		13	15		4	5		1.18475e+06	860128		65.1	69.6		499200	474500		25	25	13.33						43.13	24.75		77.92	23.07	59.39	40.6
	51.4	36.1		13.5	27.7		13	15.8		6	2		1.66038e+06	1239654		64.3	75.5		420000	720000		20.83	21.66	15.83		16.41	14.87	16.92		43.75	43.82		65.35	34.64	45.88	52.94
	41.5	39.5		23.6	30.6		15	4.35		4	3		2.03851e+06	1.20185e+06		64.1	73.3		404700	445500		23.33	13.33	15.93		21.02	22.05	16.93		41.86	20.22		69.5	30.49	51.73	48.26
	50.7	41.6		20.4	20.8		11.5	9.09		5	1		216756	304654		72.1	72.3		482800	562800						16.92	20	14.35		44.44	20
	32.1	46.5		12.9	16.9		28.1	27.1		4	3		206100	230911		77.8			643800											52.05	20.48
	57.8	40.6		16.8	36.2		10.8	20.5		5	3		318613	233026																33.33
	39.8	52.4		20.3	19		17.1	22.2		4	4		280776	148621
	62	61.6		11.7	14.4		23.3	21.9		2	2		637644	192304
	50	41.4		18.6	19.5		26.8	36.7		4	2		182527	215390
	48.2	44.1		18.6	21.6		24.8	29.1		5	4		313694	1.38085e+06
	57.1	23		11	4.69		29.7	78.9		3	3		1.16168e+06	1.42732e+06
	46	17		11.7	4.88		45	65.9		5	2		925654	1.13592e+06
	35	14		4.22	2.94		72.3	44.1		6	6		1.5645e+06	1.63402e+06
	65			9.7			47.9			7	7		1.61982e+06
										8	6
										3	6
										5	5
										10	6
											7
											5
											9
											6
											5
											5
											8
											2

## Sheet: Suppl. Fig. 2
	SUPPL. FIGURE 2
	Supplementary Fig. 2A				Supplementary Fig. 2B				Supplementary Fig. 2C				Supplementary Fig. 2D				Supplementary Fig. 2E				Supplementary Fig. 2F			Supplementary Fig. 2G					Supplementary Fig. 2H
	GPR35+/-	GPR35-/-	RAG1 -/-		wt-wt	ko-wt	wt-ko		wt-wt	ko-wt	wt-ko		wt-wt	ko-wt	wt-ko		wt-wt	ko-wt	wt-ko		GPR35+/-	GPR35-/-		GPR35+/-	GPR35-/-	GPR35+/-	GPR35-/-		GPR35+/-	GPR35-/-
	48.9521	40.3035	0																					IgA		IgG1
	39.6448	33.859	0		43	34.6	44.7		36.2	19.1	21.5		9.22	7.17	8.16		62.1	29.8	47.3		45.5	55		11.8	10.3	11.5	6.79		0.34	0.4
	32.0269	24.7175	0		47	34	45.7		25.6	25.9	30.2		14	7.39	16.8		69	31.3	53.6		38.7	49.5		9.38	8.39	8.33	11.4		0.34	0.37
	75.8995	20.1009	0		44.4	37.9	49.8		26.7	23.8	22.4		13.7	7.79	10.7		58.7	41.1	69.8		54.3	45.2		5.55	7.15	12.6	17.4		0.3	0.49
	91.7442	58.242			43.8	36.7	48.2		26.2	22.2	17.8		8.97	5.83	11.1		63.7	33.8	69.6					8.25	7.68	8.88	13.3		0.36	0.39
	85.4069	40.5271			47.2	49.2	23		28.1	21.9	35.6		9.93	0.67	13.2		59.9	22.9	58.3						6.24		8.34			0.35
	99.4139	53.6389			50.4	23.6	42		34.2	24.1	40.8		4.21	3.27	6.19		49.4	40.8	69.3
	87.1288	37.2395			51.8	35.8	35.4		30.9	31.4	47.1		5.92	4.51	5.12		57.7	36.7	57.1
		66.5241
		40.4876

## Sheet: Suppl. Fig. 3
	SUPPL. FIGURE 3
	Supplementary Fig. 3B					Supplementary Fig. 3C				Supplementary Fig. 3D				Supplementary Fig. 3E				Supplementary Fig. 3G			Supplementary Fig. 3H
	cDC2	cDC1	DN	Lyz DC/Mac.			anti-itgb8				anti-itgb8				anti-itgb8
						GPR35+/-	GPR35+/-	GPR35-/-		GPR35+/-	GPR35+/-	GPR35-/-		GPR35+/-	GPR35+/-	GPR35-/-		GPR35+/- x itgb8 tdTomato	GPR35-/- x itgb8 tdTomato		GPR35+/- x itgb8 tdTomato	GPR35-/- x itgb8 tdTomato
	7.28	2.7	5.89	10.4														9.47	5.36		0.032	0.00993
	6.56	2.15	7.65	17.7		57.9	32.4	36.9		0.17	43.5	0.056		9.44	3.64	11.6		8.4	7.69		0.016	0.00629
	5.33	5.56	4.1	6.03		52.6	31	30.4		0.092	44.2	0.053		10.2	5.13	4.76		8.56	2.33		0.05	0.00143
	17.8	9.3	20	25.6		52.6	32.7	41		0.13	52.1	0.039			3.01	4.99		9.45	0		0.017	0
	9.55	7.64	7.84	13.7			27.3	29.9			24	0.036			8.69	8.75
							31.6	38.5			43.4	0.038			3.92	4.91
							27				27.7				3.05

## Sheet: Suppl. Fig. 4
	SUPPL. FIGURE 4
	Supplementary Fig. 4A			Supplementary Fig. 4B			Supplementary Fig. 4C			Supplementary Fig. 4D					Supplementary Fig. 4E			Supplementary Fig. 4F			Supplementary Fig. 4G			Supplementary Fig. 4H			Supplementary Fig. 4I			Supplementary Fig. 4J					Supplementary Fig. 4K			Supplementary Fig. 4L			Supplementary Fig. 4M			Supplementary Fig. 4N			Supplementary Fig. 40
	CD45.1	Zbtb46-DTR		CD45.1	Zbtb46-DTR		CD45.1	Zbtb46-DTR		CD45.1/Zbtb46-DTR	GPR35-/- / Zbtb46-DTR	CD45.1/Zbtb46-DTR	GPR35-/- / Zbtb46-DTR		Control	CD11c-Cre x Ltbr fl/fl		Control	CD11c-Cre x Ltbr fl/fl		Control	CD11c-Cre x Ltbr fl/fl		Control	CD11c-Cre x Ltbr fl/fl		Control	CD11c-Cre x Ltbr fl/fl		CD45.1 / CD11c-Cre Ltbr fl/fl	GPR35-/- / CD11c-Cre Ltbr fl/fl	CD45.1 / CD11c-Cre Ltbr fl/fl	GPR35-/- / CD11c-Cre Ltbr fl/fl		CD45.1 / CD11c-Cre Ltbr fl/fl	GPR35-/- / CD11c-Cre Ltbr fl/fl		CD45.1 / CD11c-Cre Ltbr fl/fl	GPR35-/- / CD11c-Cre Ltbr fl/fl		CD45.1	CCR2-/-		CD45.1	CCR2-/-		CD45.1 / CCR2-	GPR35-/- / CCR2-	CD45.1 / CCR2-
										IgA		IgG1																		IgA		IgG1															IgA		IgG1
	0.037	0.013		0.014	0.049		0.013	0.019		5.06	2.99	1.2	0.12		0.31	0.15		0.072	0.07		0.072	0.24		0.17	0.33		0.018	0.079		61.8	59.9	0.5	0.34		84.8	54.1		11.3	6.56		0.087	0.02		0.21	0.11		56.5	45.3	1.05
	0.053	0.012		0.011	0.019		0.014	0.015		3.91	3.03	0.27	0.17		0.59	0.11		0.11	0.057		0.31	0.2		0.86	0.22		0.34	0.049		57.4	46.6	2.04	3.04		65.2	46.9		10.5	5.14		0.069	0.025		0.14	0.16		65.2	45.8	0.99
	0.064	0.015		0.00908	0.017		0.01	0.02		3.95	3.4	0.28	0.2		0.33	0.071		0.085	0.033		0.075	0.17		0.075	0.24		0.03	0.038		67.1	47.8	0.24	3.35		73.4	33.3		9.79	7.96		0.061	0.042		0.14	0.19		33.9	45.9	2.23
	0.059	0.023		0.00919	0.018		0.015	0.01		4.9	1.87	0.76	0.11		0.42	0.11		0.067	0.052		0.15	0.19		0.22	0.3		0.059	0.073		66.6	64	2.63	5.44		86.5	61.2		10.8	8.02		0.097	0.039		0.17	0.13		46.9	56.1	1.39
	0.18	0.01		0.04	0.015		0.041	0.025		1.86	2.32	0.13	0.044																	75.6	51.1	0.67	3.08		73.8	64		8.7	3.14		0.029	0.012		0.13	0.06		52.5	55.1	1.61
	0.1	0.00586		0.017	0.011		0.039	0.035		2.64	2.14	0.096	0.079																	64.1	58.2	0.94	2.04			81		10.5	8.12		0.033	0.025		0.075	0.05		52.3	46.9	5.18
	0.09	0.00499		0.015	0.00512		0.032	0.037		2.69	1.67	0.095	0.092
											2.47		0.054
[truncated: 3 more columns]

## Sheet: Suppl. Fig. 5
	SUPPL. FIGURE 5
	Supplementary Fig. 5A			Supplementary Fig. 5B			Supplementary Fig. 5C			Supplementary Fig. 5D			Supplementary Fig. 5E			Supplementary Fig. 5F			Supplementary Fig. 5G			Supplementary Fig. 5K			Supplementary Fig. 5L (left)			Supplementary Fig. 5L (right)
	WT	Mast cell def.		WT	Mast cell def.		WT	Mast cell def.		WT	Mast cell def.		WT	Mast cell def.		WT	Mast cell def.		WT	Mast cell def.		WT	Germ Free		WT	Germ Free		WT	Germ Free
																						54.5	37.1		50.8	40.1		400	256
	174	51.9		200	24.35		371	16.25		10.3	11.7		47.4	56.8		30	24.9		3330	2056.67		36.6	34.9		50.9	51.2		500	318
	1630	243		4.135	51.5		8.25	23.3		9.6	12.3		55.2	42.8		44.1	23		2543.33	1386.67		46.5	22.6		56.1	38.6		570	364
	3160	12.2		155	12.15		730	3.04		7.89	10.5		58	44.4		57.1	22.6		1686.67	816.667		55.7	34.3		49.9	48.2		559.348	290.482
	1340	95.3		108	19.1		1455	14.25		11.6	19.2		55.2	48.5		57.1	23.3		1933.33	1356.67		30.3	13.7		63.4	44		514.627	346.02
	4640	157		450	29.45		5000	9.8		7.98	7.85		49.2	38		42.6	26.1		1703.33	2143.33		31	24.5		52.7	53.7		580.492	195.064
	58.3	1220		10.25	83		5.1	1420			6.29			36.7			44			239		34.9			53.7			662.444
	890	909		3	79.5		30	875			6.84			38.3			40.4			776.667		31			54.4			401.342
	1070	631		10.05	16.5		16.75	880			4.71			40			22.2			126.333		35.9			49.4			497.84
		61.5			2			51														29.9			56.6
		27.7			267			302.5
		46.9			211.5			367

## Sheet: Suppl. Fig. 6
	SUPPL. FIGURE 6
	Supplementary Fig. 6B			Supplementary Fig. 6C			Supplementary Fig. 6C				Supplementary Fig. 6D				Supplementary Fig. 6F			Supplementary Fig. 6G			Supplementary Fig. 6H			Supplementary Fig. 6I			Supplementary Fig. 6J			Supplementary Fig. 6K			Supplementary Fig. 6L			Supplementary Fig. 6M
	Control	Cpa3-Cre x Tph1 fl/fl		Control	Cpa3-Cre x Tph1 fl/fl		NIL	Control	Cpa3-Cre x Tph1 fl/fl		Control	Cpa3-Cre x Tph1 fl/fl			Control	Cpa3-Cre x Tph1 fl/fl		Control	Cpa3-Cre x Tph1 fl/fl		Control	Cpa3-Cre x Tph1 fl/fl		Tph1 +/-	Tph1 -/-		Tph1 +/-	Tph1 -/-		Tph1 +/-	Tph1 -/-		Tph1 +/-	Tph1 -/-		Tph1 +/-	Tph1 -/-
	2.25	0		0.707857	0.334706		0.51	1.03	0.4		0.707857	0.334706
	1.986	0		0.937	0.495625		0.29	1.26	0.64		0.937	0.495625			69.7	46.5		14.1	24.7		24.4	34.6		338.5	177.057		9.8	6.24		67.8	44.1		41.4	24.1		0.24	0.13
		0		0.625	0.680769		0.131	0.71	0		0.625	0.680769			55.7	67.7		17.5	26.1		24.7	47		353.617	332.066		8.08	6.4		56.9	57.5		39.2	26.4		0.21	0.069
				0.717692	0.510909		0.159	0.5			0.717692	0.510909			44.2	45.7		25.2	27		31.9	16.7		253.994	198.482		7.84	7.74		51.2	54		30.9	29.5		0.17	0.074
															52.5	25		12.2	16.7		7.9	33.3		177.951	240.599		20.6	13.7		64.8	45.7		45.6	38.4		0.45	0.15
															60	53.3		8.08	14.4		4.54	6.81		323.252	231.585		11.4	14.3		69.8	56.9		62.2	38.3		0.23	0.17
															48.5	39.7		7.95	13		9.71	8.59		232.527	229.096		14.1	16.9		67.4	65.3		44.4	43.6		0.29	0.13
															57.4	36.5		16.3	13		5.56	4.7		341.552	156.93		16	10.1		64.7	55.5		52	41		0.18	0.19
															46.6	46.2		10.2	16		10.9	6.91		263.237	211.74
															48.5	47.8		10.5	9.79		7.62	5.32
															47.2	49.8		9.11	18.4		6.23	6.89
															58.5	37.3		13.8	8.48		8.77	6.39

[truncated: 1 more sheets: Sheet12]
